# Supplementary material for: Betaine Attenuates Hyperhomocysteinemia-Induced Cognitive Impairment by Suppressing Oxidative Stress and Activating the PI3K/AKT/GSK-3β Pathway
Source: Antioxidants (Basel). 2026 Jun 27;15(7):807. doi: 10.3390/antiox15070807 (PMC13405995; doi:10.3390/antiox15070807)
Supplement: Supplementary file 1 [file antioxidants-15-00807-s001.zip]

Archive with 1 entries (1 files):
- antioxidants-4259543-supplementary.pdf
